# Supplementary material for: Winners and losers from Pfizer and Biontech’s vaccine announcement: Evidence from S&P 500 (Sub)sector indices
Source: PLoS One. 2022 Oct 14;17(10):e0275773. doi: 10.1371/journal.pone.0275773 (PMC9565377; doi:10.1371/journal.pone.0275773)
Supplement: S1 Data — (XLSX) [file pone.0275773.s001.xlsx]

## Sheet: Sectoral
Date	Financials Index	Energy Index	Healthcare Index	Materials	Utilities	RealEstate	ConsumerStaples	ConsumerDiscretionary	Industrials	Communication Services	Information Technology	Market Index
2020-02-05	515.2	415.97	1207.71	383.18	349.07	246.67	656.67	1020.57	707.99
2020-02-06	514.33	411.64	1209.05	382.87	348.98	247.66	658.84	1018.97	710.17
2020-02-07	512.49	408.55	1199.27	377.27	347.89	247.78	660.01	1016	705.2
2020-02-10	513.56	405.24	1205.41	377.33	349.06	250.82	662.48	1028.76	709.17
2020-02-11	515.63	409.47	1212.83	379.27	350.39	253.88	660.09	1036.64	711.68
2020-02-12	516.01	415.03	1214.51	381.26	350.46	255.58	659.83	1046.86	718.21
2020-02-13	515.78	413.15	1207.93	379.81	354.04	256.87	663.48	1044.33	713.22
2020-02-14	516.18	409.82	1209.53	380.03	356.33	259.71	665.35	1042.54	712.8
2020-02-18	511.6	406.42	1205.08	379.17	359.13	259.31	662.61	1043.39	708.8
2020-02-19	515.37	411.79	1210.55	379.92	355.2	255.78	662.06	1048.28	708.42
2020-02-20	514.7	411.11	1203.03	380.43	356.32	258.73	662.73	1048.16	707.25
2020-02-21	509.7	405.93	1203.41	378.91	355.67	259.71	664.57	1031.02	704.12
2020-02-24	493.01	386.7	1164.14	368.08	351.54	256.23	648.06	994.64	683.15
2020-02-25	476.22	369.92	1129.79	352.25	343.93	249.64	636.73	968.73	655.63
2020-02-26	473.01	358.94	1128.63	351.05	340.61	247.45	633.63	962.01	650.42
2020-02-27	452.33	339.3	1091.03	334.7	324.63	233.62	607.86	922.88	625.79
2020-02-28	440.7	343.53	1075.66	330.67	313.85	227.7	595.21	915.77	618.39
2020-03-02	462.16	353.68	1127.57	344.38	332.25	239.21	627.84	947.78	635.4
2020-03-03	444.92	342.64	1098.88	341.78	328.38	238.96	619.62	925.78	619.97
2020-03-04	459.55	350.25	1162.75	355.49	347.07	248.49	650.13	957.38	645.95
2020-03-05	437.12	337.59	1134.9	344.05	341.41	242.63	637.18	921.33	613.91
2020-03-06	422.74	318.64	1129.02	335.02	338.78	238.52	632.29	908.3	608.4
2020-03-09	376.6	254.65	1070.44	303.99	319.67	221.47	604.41	852.13	552.41
2020-03-10	399.35	267.37	1107.57	315.95	322.9	232.52	622.09	897.98	581.23
2020-03-11	377.3	252.77	1064.27	300.9	306.44	219.87	591.64	849.84	546.68
2020-03-12	336.66	221.69	985.4	271.97	275.2	200.75	537	766.6	490.22
2020-03-13	381.2	241.29	1053.92	290.78	290.48	218.08	582.16	813.24	528.6
2020-03-16	327.87	208.41	948.61	257.52	256.95	181.99	541.45	714.98	468.1
2020-03-17	346.78	209.92	1007.95	274.66	290.64	194.62	586.9	743.78	487.75
2020-03-18	316.1	179.94	973.71	257.74	277.16	180.1	568.91	707.13	452.86
2020-03-19	323.22	192.08	955.54	263.45	262	177.68	552.37	731.19	454.35
2020-03-20	312.65	193.93	916.59	254.16	240.57	167.95	516.28	711.34	431.44
2020-03-23	293.55	181.03	870.99	241.67	227.75	158.62	500.95	713.84	412.06
2020-03-24	330.99	210.56	937.08	269.78	252.66	172.18	525.19	775.51	464.6
2020-03-25	339.78	220.02	948.94	275.71	259.84	179.92	524.29	784.01	489.2
2020-03-26	361.62	233.76	1015.18	289.32	281.63	193.97	554.03	817.74	520.58
2020-03-27	349.66	217.56	990.69	278.3	283.1	193.83	550.05	790.18	498.02
2020-03-30	356.7	219.81	1036.98	287.35	293.57	199.13	571.52	807.52	505.54
2020-03-31	346.02	223.4	1032.9	283.23	281.77	192.64	560.33	793.11	499.12
2020-04-01	325.37	213.04	993.02	270.22	264.53	180.87	550.08	761.66	476.24
2020-04-02	333.4	232.37	1020.68	274.27	272.85	183.29	566	764.32	483.2
2020-04-03	325.95	229.26	1010.87	267.86	262.97	181.9	569.07	753.09	475.7
2020-04-06	350.26	241.07	1065.43	288.23	283.61	195.02	591.38	811.31	509.1
2020-04-07	353.56	245.9	1055.49	295.2	280.17	195.25	584.27	821.32	508.15
2020-04-08	369.12	262.46	1099.88	309.95	295.33	209.71	592.48	844.68	526.68
2020-04-09	388.28	259.63	1106.01	323.19	309.35	220.5	597.14	856.78	534.19
2020-04-13	374.38	258.57	1095.15	316.31	299.19	210.39	592.61	866.22	518.92
2020-04-14	375.62	257.37	1131.35	319.95	308.09	217.24	617.69	902.48	528.73
2020-04-15	359.22	245.34	1125.42	305.53	297.74	208.96	608.04	888.32	513.82
2020-04-16	352.99	235.59	1150.15	303.9	297.96	207.72	612.9	905.55	509.49
2020-04-17	372.64	260.17	1173.93	316.31	307.83	214.41	622.12	924.09	533.43
2020-04-20	365.35	251.6	1164.79	308.28	295.87	206.4	609.15	912.37	519.05
2020-04-21	353.65	247.38	1128.23	300.64	291.12	203.08	595.34	888.09	506.51
2020-04-22	357.5	256.24	1146.31	307.03	299.7	206.95	601.74	906.14	512.31
2020-04-23	355.96	263.96	1151.83	308.69	294.42	204.49	595.61	909.04	516.24
2020-04-24	360.99	264.51	1168.43	313.51	296.27	205.08	602.26	922.03	520.2
2020-04-27	374.02	270.07	1183.79	321.78	299.5	211.23	604.23	933.05	533.32
2020-04-28	377.42	275.99	1158.58	328.08	300.56	211.28	606.88	930.6	543.13
2020-04-29	388.77	296.28	1167.15	336.5	297.8	212.02	604.41	952.07	553.65
2020-04-30	378.34	289.65	1162.03	326.55	290.71	210.61	597.56	955.81	542.35
2020-05-01	365.79	272.28	1137.89	319.47	283.6	203.79	590.51	911.72	526.21
2020-05-04	362.44	282.38	1138.72	320.75	285.74	203.76	590.54	918.01	519.21
2020-05-05	362.19	283.12	1163.21	321.71	288.39	205.04	591.32	921.2	521.43
2020-05-06	353.83	275.67	1151.78	315.85	278.26	201.26	584.82	924.1	514.31
2020-05-07	361.68	282.49	1151.26	322.59	279.48	202.97	582.4	936.51	520.17
2020-05-08	369.6	294.75	1157.47	330.32	285.1	206.76	595.63	952.09	533.16
2020-05-11	362.42	289.78	1177.17	325.31	283.74	204.25	594.47	953	526.51
2020-05-12	352.74	282.93	1159.62	320.23	281.18	195.57	589.31	931.57	511.55
2020-05-13	342.14	270.52	1146.87	313.24	278.65	192.42	583.95	920.32	498.43
2020-05-14	351.18	273.07	1159.19	317.09	281.3	192.6	582.12	932.38	503.27
2020-05-15	348.6	272.31	1167.63	320.14	277.34	191.75	586.53	942.3	501.72
2020-05-18	367.15	292.87	1178.58	334.75	288.82	201.21	596.29	972.49	534.9
2020-05-19	357.89	284.4	1164.35	331.4	283.92	197.48	585.85	971.57	528.03
2020-05-20	365.83	295.26	1165.78	336.79	285.33	199.16	592.22	985.3	537.56
2020-05-21	364.54	290.88	1156.32	333.44	282.46	198.09	586.04	983.74	538.45
2020-05-22	363.6	288.94	1158.51	332.86	285.67	202.46	587.98	982.39	537.84
2020-05-26	381.92	297.34	1156.27	341.73	287.76	208.87	591.11	993.3	560.67
2020-05-27	398.5	300.79	1168.41	345.23	290.83	213.35	600.31	1006.07	579.41
2020-05-28	392.28	292.04	1183.11	348.08	299.66	216	604.8	995.55	573.74
2020-05-29	387.52	291.59	1198.14	348.38	302.05	214.27	605.78	1002.29	570.15
2020-06-01	392.01	296.5	1186.09	350.29	305.28	218.78	609.54	1011.44	571.28
2020-06-02	395.23	304.37	1193.3	356.46	307.11	220.22	610.76	1017.85	578.63
2020-06-03	410.36	313.65	1190.92	364.59	311.09	225.51	612.01	1033.72	601.27
2020-06-04	418.46	313.17	1181.32	365.88	305.03	221.44	608.4	1028.05	607.57
2020-06-05	434.64	336.52	1200.89	375.02	309.17	229.41	617.24	1049.92	630.14
2020-06-08	442.27	351.06	1208.56	375.38	317.33	234.35	623.16	1065.86	642.58
2020-06-09	432.93	338.46	1195.49	370.97	310.6	231.73	617.5	1065.43	626.44
2020-06-10	416.7	321.81	1193.84	366.84	308.93	227.3	616.58	1061.21	611.5
2020-06-11	382.62	291.39	1126.67	338.44	296.64	213.07	593.11	1009.09	568.41
2020-06-12	394.14	299.28	1134.51	345.02	296	219.81	592.04	1016.5	579.51
2020-06-15	399.56	299.54	1136.59	348.24	297.85	222.04	598.32	1025.39	584.88
2020-06-16	405.29	307.99	1164.27	355.57	299.22	225.93	607.87	1045.88	596.22
2020-06-17	399.73	297.89	1163.36	352.88	298.3	223.37	606.67	1046.66	592.26
2020-06-18	399.37	301.45	1159.85	353.04	298.17	220.38	609.93	1044.5	590.29
2020-06-19	396.68	296.4	1169.95	351.93	288.92	218.11	606.01	1039.83	582.81
2020-06-22	394.78	298.27	1165.74	353.33	292.8	217.56	604.38	1051.29	583.95
2020-06-23	396.43	298.5	1170.82	354.07	289.7	216.79	603.54	1062.23	583.95	185.65	1841.13	3131.29
2020-06-24	382.51	281.97	1139.72	343.64	286.98	211.03	593.62	1041.21	563.44	181.1	1798.92	3050.33	-2.61953
2020-06-25	392.86	287.39	1151.43	348.1	283.48	213.32	598.04	1044.4	569.72	182.14	1822.34	3083.76	1.08999
2020-06-26	375.84	277.3	1137.37	343.27	280.56	209.45	585.69	1020.03	559.4	173.97	1785.68	3009.05	-2.45252
2020-06-29	379.56	281.26	1147.04	349.84	285.79	213	596.52	1033.56	577.25	177.53	1805.46	3053.24	1.45789
2020-06-30	385.49	287.46	1167.8	354.83	286.96	216.39	601.33	1051.42	581	179.88	1840.1	3100.29	1.52923
2020-07-01	381.5	280.3	1176.09	355.52	293.53	221.96	601.63	1069.88	578.19	183.9	1842.03	3115.86	0.500954
2020-07-02	381.75	283.46	1184.43	362.11	294.2	221.21	604.43	1074.07	582.8	183.78	1851.33	3130.01	0.4531
2020-07-06	389.19	284.51	1196.34	367.41	290.44	221.59	607.63	1108.6	591.44	187.73	1884.7	3179.72	1.57569
2020-07-07	381.12	275.46	1186.07	367.35	289.43	218.04	613.74	1089.49	579.97	187.03	1864.78	3145.32	-1.08775
2020-07-08	385.14	275.17	1186.27	361.99	292.01	217.69	612.46	1106.19	579.78	188.77	1894.65	3169.94	0.779703
2020-07-09	376.87	261.81	1176.56	358.61	288.19	216.96	607.85	1114.73	567.38	188.7	1901.82	3152.05	-0.565963
2020-07-10	389.97	270.32	1173.97	364.88	293.66	217.32	619.33	1125.92	574.69	192.39	1901.29	3185.04	1.04118
2020-07-13	391.22	268.87	1180.18	364.83	293.78	213.77	617.88	1106.46	577.09	188.61	1860.98	3155.22	-0.940662
2020-07-14	393.95	278.56	1203.28	374.1	296.64	215.85	627.32	1113.07	589.67	190.31	1883.27	3197.52	1.33173
2020-07-15	401.47	284.02	1219.14	380.33	295.34	216.95	627.39	1118.24	604.71	190.86	1893.25	3226.56	0.904104
2020-07-16	401.26	282.57	1217.06	381.69	299.25	214.37	628.77	1115.2	604.74	191.43	1870.12	3215.57	-0.341192
2020-07-17	397.87	278.27	1233.67	384.72	306.08	217.37	631.38	1107.71	608.04	190.61	1879.14	3224.73	0.284459
2020-07-20	396.4	273.46	1233.55	381.48	301.92	215.19	625.3	1142.47	601.01	192.99	1927.66	3251.84	0.837176
2020-07-21	403.96	290.28	1232.87	384.73	303.32	215.21	631.43	1138.34	608.86	192.2	1907.19	3257.3	0.167764
2020-07-22	403.61	286.39	1243.35	389.05	307.97	217.89	636.28	1142.07	613.87	192.28	1922.98	3276.02	0.573064
2020-07-23	404.33	285.79	1238.28	388.02	308.32	216.82	637.44	1118.87	611.76	188.54	1872.42	3235.66	-1.23963
2020-07-24	402.85	284.11	1224.52	386.76	306.37	215.96	636.52	1122.55	606.87	188.43	1850.21	3215.63	-0.620963
2020-07-27	399.58	284.71	1233.39	392.23	302.51	218.37	639.98	1132.31	609.26	189.9	1880.04	3239.41	0.736792
2020-07-28	398.45	279.73	1231.63	383.66	307.22	222.85	641.87	1118.41	605.24	188.15	1857.09	3218.44	-0.649444
2020-07-29	406.48	285.7	1244.95	386.94	308.56	227.07	642.86	1130.21	614.28	189.62	1884.94	3258.44	1.23518
2020-07-30	399.02	273.99	1235.39	379.34	308.5	225.18	642.89	1131.37	608.33	190.22	1894.94	3246.22	-0.375731
2020-07-31	399.06	272.09	1228.58	379.77	309.12	224.82	642.01	1145.81	605.88	191.69	1942.39	3271.12	0.764119
2020-08-03	399.83	272.81	1241.39	377.34	305.6	221.52	640.4	1139.53	608.31	191.64	1990.72	3294.61	0.715537
2020-08-04	398.07	279.51	1235.79	382.36	308.88	224.53	649.09	1148.91	609.97	192.29	1995.05	3306.51	0.360545
2020-08-05	403.89	282.46	1241.86	388.22	305.02	223.1	647.64	1165.04	621.97	192.76	2002.02	3327.77	0.640916
2020-08-06	403.29	280.45	1234.73	386.57	306.6	223.31	647.75	1170.85	623.94	197.49	2031.17	3349.16	0.640716
2020-08-07	412.08	280.59	1239.1	388.01	312.12	226.33	651.18	1167.41	634.74	197.39	1999.45	3351.28	0.0632794
2020-08-10	414.73	289.24	1234.88	391.86	311.82	225.96	654.13	1175.4	650.15	196.49	1992.87	3360.47	0.273848
2020-08-11	420.12	288.55	1226.88	391.16	305.17	221.74	649.53	1167.93	653.59	193.93	1957.33	3333.69	-0.800105
2020-08-12	418.9	290.07	1247.96	393.64	309.61	224.67	658.21	1187.44	655.94	196.35	2002.61	3380.35	1.38995
2020-08-13	416.33	284.31	1245.9	393.35	308.43	221.91	656.96	1186.76	651.68	197.09	2003.46	3373.43	-0.204922
2020-08-14	417.39	286.99	1243.21	393.93	305.62	222.22	656.81	1185.62	654.39	196.89	2001.52	3372.85	-0.0171947
2020-08-17	410.98	285.18	1250.47	395.41	305.18	224.2	660.5	1199.92	651.15	197.08	2014.98	3381.99	0.270621
2020-08-18	408.22	280.29	1250.04	393.98	303.69	223.86	662.85	1217.44	647.64	199.23	2022.92	3389.78	0.230073
2020-08-19	407.91	277.05	1245.63	392.72	302.73	219.35	657.98	1208.71	645.8	198.34	2017.41	3374.85	-0.441414
2020-08-20	404.26	271.15	1242.04	391.06	300.05	221.72	656.31	1210.45	642.7	201.06	2046.41	3385.51	0.315368
2020-08-21	403.18	269.45	1243.13	388.97	300.44	222.26	658.05	1214.27	644.59	200.3	2071.21	3397.16	0.343523
2020-08-24	412.53	276.87	1236.45	395.67	303.24	222.8	663.58	1230.04	656.15	202.42	2089.28	3431.28	0.999358
2020-08-25	413.65	272.94	1245.11	394.39	300.45	223.48	662.73	1236.56	655.54	204.38	2100.18	3443.62	0.358987
2020-08-26	411.67	266.85	1243.59	398.23	296.83	221.82	663.41	1254.67	655.85	211.97	2143.23	3478.73	1.0144
2020-08-27	418.84	267.52	1253.32	397.28	297.71	224.86	667.47	1245.67	658	209.23	2143.83	3484.55	0.167163
2020-08-28	420.73	272.48	1255.85	401.66	298.5	226.49	673.67	1251.82	664.07	209.9	2164.42	3508.01	0.671001
2020-08-31	415.53	266.5	1259.88	395.69	299.46	224.57	671.53	1253.91	656.22	209.04	2172.2	3500.31	-0.219739
2020-09-01	416.43	264.05	1247.56	406.58	296.06	224.23	672.24	1267.62	662.5	211.21	2212.54	3526.65	0.749688
2020-09-02	422.68	262.95	1273.61	415.86	305.31	229.25	684.99	1283.28	673.29	215.83	2232.92	3580.84	1.5249
2020-09-03	415.99	261.18	1238.68	404.32	301.47	225.49	672.07	1237.57	654.42	208.61	2102.78	3455.06	-3.57576
2020-09-04	419.21	260.32	1229.65	404.85	299.79	224.44	670.48	1220.14	655.8	204.6	2074.52	3426.96	-0.816625
2020-09-08	408.34	250.67	1209.04	396.46	298.01	221.56	656.61	1194.69	643.11	199.68	1979.28	3331.84	-2.81489
2020-09-09	412.07	252.21	1230.48	406.7	301.76	224.28	666.37	1222.32	653.19	201.51	2045.52	3398.96	1.99448
2020-09-10	406.25	242.96	1211.4	402.88	296.41	220.99	658.03	1200.68	644.91	198.34	1998.97	3339.19	-1.77412
2020-09-11	409.33	243.58	1216.07	408.16	297.4	220.38	662.06	1196.89	653.85	197.76	1983.99	3340.97	0.0532921
2020-09-14	414.7	245.09	1232.48	413.76	301.28	225.13	665.15	1205.24	662.43	198.02	2025.09	3383.54	1.26613
2020-09-15	409.04	243.22	1234.48	415.72	303.49	228.26	664.47	1217.64	662.95	201.42	2045.28	3401.2	0.520581
2020-09-16	413.56	253.06	1231.71	416.01	302.84	229.49	661.08	1205.26	669.49	198.99	2013.4	3385.49	-0.462966
2020-09-17	409.42	253.58	1227.91	419.18	300.35	224.47	656.76	1186.13	671.06	195.34	1996.42	3357.01	-0.844796
2020-09-18	408.43	250.65	1226.34	411.95	294.96	220.08	650.71	1169	663.78	193.19	1963.28	3319.47	-1.12456
2020-09-21	398.24	242.45	1203.72	397.92	293.25	214.06	646.37	1156.13	641.33	190.89	1978.14	3281.06	-1.16386
2020-09-22	394.88	239.96	1201.45	398.76	295.13	216.76	650.53	1190.32	647.93	194.47	2010.71	3315.57	1.0463
2020-09-23	386.22	229.05	1188.52	387.07	290.39	210.45	640.35	1163.66	636.51	189.25	1946.14	3236.92	-2.40073
2020-09-24	386.97	229.24	1182.29	389.79	293.78	211.23	645.24	1165.13	637.05	190	1958.17	3246.59	0.298295
2020-09-25	391.1	229.09	1201.81	392.92	298.51	215.36	647.9	1183.4	646.54	192.42	2005.16	3298.46	1.58505
2020-09-28	399.97	234.42	1211.66	399.24	299.29	219.02	655.3	1209.21	658.23	194.71	2042.32	3351.6	1.59822
2020-09-29	395.37	228.03	1210.72	396.35	299.06	217.76	651.25	1199.7	652.39	195.26	2036.1	3335.47	-0.482424
2020-09-30	400.28	227.49	1231.02	400.01	301.86	218.95	659.14	1207.69	650.68	195.49	2054.56	3363	0.821983
2020-10-01	401.18	220.36	1225.24	394.46	304.95	222.34	662.44	1226.01	648.74	198.17	2074.28	3380.8	0.527894
2020-10-02	404	222.55	1214.11	397.67	308.41	225.85	658.43	1213.1	655.83	194.22	2021.4	3348.44	-0.96178
2020-10-05	410.41	229.05	1239.5	405.32	312.31	227.2	663.53	1232.48	666.52	197.38	2067.19	3408.63	1.78159
2020-10-06	406.16	225.56	1223.27	400.21	314.98	225.43	659.12	1206.24	658.49	193.47	2034.23	3360.95	-1.40868
2020-10-07	413.23	228.82	1246.4	410.68	316.97	226.06	666.94	1235.99	673.1	195.17	2072.75	3419.45	1.7256
2020-10-08	418.84	237.46	1252.28	415.01	322.68	229.64	670.87	1241.47	679.36	197.05	2082	3446.83	0.797525
2020-10-09	419.12	233.68	1263.33	418.02	322.55	228.95	676.06	1260.08	682.05	198.57	2114.08	3477.13	0.875227
2020-10-12	423.89	234.41	1271.84	417.39	324.74	230.07	684.04	1287.14	686.01	203.37	2171.48	3534.22	1.62854
2020-10-13	415.99	230.76	1262.7	413.48	322.45	226.17	683.98	1287.57	678.71	204.07	2157.82	3511.93	-0.632688
2020-10-14	411.55	231.47	1253.94	414.92	321.96	223.54	680.44	1269.19	682.35	201.66	2146	3488.67	-0.664517
2020-10-15	414.87	234.18	1244.88	413.8	321.78	224.58	680.54	1270.3	684.71	200.34	2136.47	3483.34	-0.152897
2020-10-16	415.21	228.78	1257.6	416.43	325.27	223.66	681.08	1257.8	689.55	200.36	2130.53	3483.81	0.0134919
2020-10-19	408.67	223.97	1236.95	411.46	322.49	220.19	671.96	1238	681.01	196.61	2090.58	3426.92	-1.64646
2020-10-20	412.01	226.51	1238.56	412.62	324.32	221.79	671.25	1246.19	684.7	198.19	2098.58	3443.12	0.471614
2020-10-21	410.28	222.01	1232.76	411.24	323.64	220.97	672.06	1238.34	677.92	200.74	2095.83	3435.56	-0.21981
2020-10-22	417.99	231.24	1251.08	413.14	328.35	219.28	670.57	1238.94	683.01	202.44	2085.95	3453.49	0.520537
2020-10-23	419.47	229.96	1255.97	414.64	329.11	220.77	671.61	1249.95	685.74	204.62	2083.46	3465.39	0.343987
2020-10-26	410.1	221.99	1242.03	404.43	328.94	218.11	663.07	1232	668.6	199.98	2038.32	3400.97	-1.87645
2020-10-27	402.27	218.92	1233.48	400.48	328.7	215.41	661.46	1239.06	654.04	201.08	2048.93	3390.68	-0.303019
2020-10-28	392.34	209.69	1193.7	388.98	319.04	210.22	642.15	1197.42	632.4	192.98	1960.21	3271.03	-3.59256
2020-10-29	395.01	216.41	1185.17	397.45	319.92	213.04	642.43	1208.3	641.58	198.51	1997.33	3310.11	1.18765
2020-10-30	396.09	216.82	1184.32	396.87	316.92	211.46	639.46	1172.03	641.01	196.55	1948.66	3269.96	-1.22037
2020-11-02	403.78	224.77	1205.91	410.34	323.99	216.82	649.88	1175.56	658.54	196.72	1955.34	3310.24	1.22429
2020-11-03	412.65	223.09	1223.3	416.71	328.71	220.36	660.41	1199.38	677.69	199.51	1990.56	3369.16	1.76428
2020-11-04	407.42	223.45	1277.71	409.83	323.47	220.98	660.78	1237.02	670.97	207.99	2066.85	3443.44	2.18075
2020-11-05	417.44	223.36	1280.07	426.44	326.52	221.67	665.98	1262.05	686.25	211.67	2131.38	3510.45	1.92733
2020-11-06	414.07	218.58	1282.04	427.15	325.77	220.74	668.93	1258.63	687.16	211.48	2137.67	3509.44	-0.0287754
2020-11-09	447.89	249.67	1291.38	436.75	331.7	226.42	665.86	1238.56	710.14	210.94	2122.07	3550.5	1.1632
2020-11-10	451.14	255.97	1295.95	441.71	336.42	227.6	679.08	1224.78	722.88	210.27	2080.98	3545.53	-0.140078
2020-11-11	448.89	253.82	1293.81	435.67	337.58	229.36	684.93	1243.18	716.55	211.46	2131.23	3572.66	0.762276
2020-11-12	441.35	245.21	1288.6	426.23	331.75	227.03	683.51	1228.51	708.21	210.46	2111.15	3537.01	-1.00287

## Sheet: Sectoral Returns
Date	Financials Index	Energy Index	RealEstate	Communication Services	Healthcare Index	ConsumerDiscretionary	ConsumerStaples	Industrials	Information Technology	Materials	Utilities	Market Index
2020-06-24	-3.57447	-5.69693	-2.69288	-2.48138	-2.69217	-1.9987	-1.65729	-3.57545	-2.3193	-2.99	-0.943338	-2.61953
2020-06-25	2.66985	1.90395	1.07931	0.572626	1.0222	0.305906	0.741826	1.10842	1.29349	1.28952	-1.2271	1.08999
2020-06-26	-4.42898	-3.57402	-1.83083	-4.58928	-1.22861	-2.36105	-2.0867	-1.82802	-2.03221	-1.39725	-1.0354	-2.45252
2020-06-29	0.984917	1.41796	1.68071	2.02567	0.846613	1.31771	1.83221	3.14107	1.10161	1.89586	1.84697	1.45789
2020-06-30	1.55026	2.18042	1.57902	1.31504	1.79369	1.71325	0.80311	0.647531	1.90045	1.41629	0.408556	1.52923
2020-07-01	-1.04044	-2.52233	2.54149	2.21022	0.707374	1.74049	0.049877	-0.484822	0.104831	0.19427	2.2637	0.500954
2020-07-02	0.0655093	1.12106	-0.338471	-0.0652742	0.706627	0.390868	0.464323	0.794154	0.503608	1.83665	0.227996	0.4531
2020-07-06	1.93017	0.369738	0.171635	2.12654	1.00052	3.16428	0.528028	1.47162	1.78644	1.45304	-1.28628	1.57569
2020-07-07	-2.09534	-3.2326	-1.61503	-0.373573	-0.862158	-1.73883	1.00052	-1.95839	-1.06256	-0.0163319	-0.348354	-1.08775
2020-07-08	1.04926	-0.105334	-0.16065	0.926031	0.016861	1.5212	-0.208775	-0.0327657	1.5891	-1.46985	0.887458	0.779703
2020-07-09	-2.17066	-4.977	-0.335903	-0.037089	-0.8219	0.769054	-0.755549	-2.16194	0.37772	-0.938114	-1.31681	-0.565963
2020-07-10	3.41695	3.19874	0.165792	1.93661	-0.220376	0.998826	1.87101	1.28015	-0.0278719	1.73331	1.88027	1.04118
2020-07-13	0.320025	-0.537845	-1.64703	-1.98432	0.52758	-1.74347	-0.234398	0.416747	-2.14294	-0.0137041	0.0408552	-0.940662
2020-07-14	0.695394	3.54055	0.968305	0.897293	1.93842	0.595623	1.51625	2.15648	1.19064	2.50916	0.968809	1.33173
2020-07-15	1.89088	1.94112	0.508319	0.288585	1.30945	0.463406	0.011158	2.51859	0.52853	1.65162	-0.439205	0.904104
2020-07-16	-0.0523215	-0.511835	-1.19634	0.298203	-0.170758	-0.272226	0.219717	0.00496093	-1.22923	0.356946	1.31521	-0.341192
2020-07-17	-0.848428	-1.53344	1.38975	-0.429275	1.35554	-0.673894	0.414237	0.544206	0.481163	0.790704	2.25672	0.284459
2020-07-20	-0.370152	-1.74365	-1.00796	1.24089	-0.00972755	3.08978	-0.967637	-1.16291	2.54926	-0.845737	-1.36844	0.837176
2020-07-21	1.88921	5.96906	0.00929368	-0.410188	-0.0551407	-0.362152	0.975555	1.29768	-1.06759	0.848336	0.462627	0.167764
2020-07-22	-0.0866798	-1.34915	1.23761	0.0416146	0.846457	0.327134	0.765163	0.819482	0.824511	1.11661	1.5214	0.573064
2020-07-23	0.178231	-0.209724	-0.492283	-1.96425	-0.408603	-2.05232	0.182144	-0.344313	-2.66444	-0.265099	0.113583	-1.23963
2020-07-24	-0.366709	-0.589579	-0.397431	-0.0583601	-1.11744	0.328364	-0.144432	-0.802545	-1.19326	-0.325254	-0.634468	-0.620963
2020-07-27	-0.815029	0.210963	1.10977	0.777103	0.721755	0.865691	0.542109	0.393051	1.59939	1.40441	-1.26792	0.736792
2020-07-28	-0.283198	-1.76463	2.0308	-0.92581	-0.142798	-1.23518	0.294887	-0.662003	-1.22823	-2.20917	1.54498	-0.649444
2020-07-29	1.99527	2.11175	1.87594	0.778255	1.07569	1.04954	0.154118	1.48258	1.48852	0.85129	0.435221	1.23518
2020-07-30	-1.85232	-4.18507	-0.835826	0.315923	-0.770866	0.102583	0.00466654	-0.973335	0.529119	-1.98367	-0.0194471	-0.375731
2020-07-31	0.0100241	-0.695872	-0.16	0.769819	-0.552768	1.26825	-0.136976	-0.403555	2.4732	0.113291	0.200771	0.764119
2020-08-03	0.192768	0.264269	-1.47872	-0.0260872	1.03727	-0.549591	-0.25109	0.400267	2.45772	-0.641917	-1.14525	0.715537
2020-08-04	-0.441159	2.42625	1.34964	0.338604	-0.452128	0.819777	1.34784	0.272516	0.217273	1.32159	1.06758	0.360545
2020-08-05	1.45147	1.04989	-0.638923	0.244124	0.489981	1.39418	-0.22364	1.94821	0.348756	1.52096	-1.25755	0.640916
2020-08-06	-0.148666	-0.714149	0.0940839	2.42421	-0.575793	0.497456	0.0169833	0.316235	1.44553	-0.425923	0.516662	0.640716
2020-08-07	2.15616	0.0499073	1.34332	-0.0506483	0.353299	-0.294236	0.528128	1.71613	-1.57398	0.371815	1.78438	0.0632794
2020-08-10	0.64102	3.03623	-0.163612	-0.456993	-0.341151	0.68209	0.452001	2.39876	-0.329633	0.987352	-0.0961631	0.273848
2020-08-11	1.29127	-0.238841	-1.88525	-1.31143	-0.649944	-0.637556	-0.705708	0.527714	-1.79945	-0.178795	-2.15571	-0.800105
2020-08-12	-0.290816	0.525389	1.31271	1.24015	1.70359	1.65668	1.3275	0.358908	2.287	0.63201	1.44444	1.38995
2020-08-13	-0.615401	-2.00571	-1.23608	0.37617	-0.165206	-0.0572825	-0.19009	-0.651568	0.0424356	-0.0736985	-0.381853	-0.204922
2020-08-14	0.254282	0.938218	0.139599	-0.101528	-0.216142	-0.096106	-0.022835	0.414986	-0.0968794	0.147343	-0.915241	-0.0171947
2020-08-17	-1.54765	-0.632681	0.887063	0.0964541	0.582274	1.1989	0.560234	-0.496347	0.670238	0.374997	-0.144073	0.270621
2020-08-18	-0.673831	-1.72958	-0.151765	1.08502	-0.034393	1.44954	0.35516	-0.540504	0.393274	-0.362305	-0.489432	0.230073
2020-08-19	-0.0759683	-1.16268	-2.03522	-0.447721	-0.353412	-0.719662	-0.737418	-0.284513	-0.27275	-0.320326	-0.316613	-0.441414
2020-08-20	-0.898833	-2.15258	1.07467	1.36206	-0.288624	0.143852	-0.25413	-0.481181	1.42725	-0.423589	-0.889219	0.315368
2020-08-21	-0.267512	-0.628933	0.243254	-0.378713	0.0877204	0.315088	0.264768	0.29364	1.20459	-0.535878	0.129894	0.343523
2020-08-24	2.29258	2.71652	0.242664	1.05285	-0.538802	1.29036	0.83685	1.7775	0.868653	1.70783	0.92765	0.999358
2020-08-25	0.271128	-1.42961	0.304742	0.963626	0.697951	0.528664	-0.128175	-0.0930098	0.520355	-0.324026	-0.924322	0.358987
2020-08-26	-0.479815	-2.25653	-0.745568	3.64637	-0.122152	1.45393	0.102553	0.0472781	2.0291	0.968946	-1.21218	1.0144
2020-08-27	1.72669	0.250763	1.36117	-1.30106	0.779367	-0.719905	0.610125	0.327283	0.0279912	-0.238841	0.296027	0.167163
2020-08-28	0.450231	1.83709	0.722281	0.31971	0.20166	0.492495	0.924593	0.918263	0.955848	1.09646	0.265007	0.671001
2020-08-31	-1.24365	-2.2191	-0.851333	-0.410561	0.320384	0.166818	-0.318169	-1.18915	0.358805	-1.49749	0.321092	-0.219739
2020-09-01	0.216357	-0.923576	-0.151515	1.03273	-0.982683	1.08745	0.105673	0.952446	1.84007	2.71496	-1.14187	0.749688
2020-09-02	1.4897	-0.417458	2.21408	2.16382	2.06657	1.22782	1.87888	1.61556	0.916897	2.2568	3.07655	1.5249
2020-09-03	-1.59542	-0.675408	-1.65373	-3.40246	-2.78091	-3.62695	-1.90417	-2.84268	-6.00499	-2.8142	-1.26571	-3.57576
2020-09-04	0.771077	-0.329818	-0.46674	-1.94096	-0.731672	-1.41842	-0.236863	0.210652	-1.35305	0.130998	-0.558828	-0.816625
2020-09-08	-2.62718	-3.77743	-1.2915	-2.43408	-1.69029	-2.10789	-2.09036	-1.95401	-4.69967	-2.09415	-0.595519	-2.81489
2020-09-09	0.909308	0.612474	1.22018	0.912292	1.75777	2.2864	1.47548	1.55523	3.29189	2.55007	1.2505	1.99448
2020-09-10	-1.42245	-3.73653	-1.47778	-1.58563	-1.56276	-1.78626	-1.25945	-1.27573	-2.302	-0.943706	-1.78884	-1.77412
2020-09-11	0.755294	0.254861	-0.276412	-0.292856	0.384763	-0.316154	0.610566	1.37672	-0.752208	1.30205	0.33344	0.0532921
2020-09-14	1.30337	0.618006	2.13247	0.131386	1.34041	0.695219	0.465639	1.30369	2.05042	1.36268	1.2962	1.26613
2020-09-15	-1.37424	-0.765911	1.38073	1.70242	0.162143	1.02358	-0.102285	0.0784681	0.992056	0.472586	0.73086	0.520581
2020-09-16	1.09897	3.96602	0.537413	-1.21377	-0.224638	-1.02192	-0.511487	0.981666	-1.57099	0.0697342	-0.214405	-0.462966
2020-09-17	-1.00611	0.205274	-2.21174	-1.85129	-0.308991	-1.59994	-0.655621	0.234232	-0.846926	0.759112	-0.825615	-0.844796
2020-09-18	-0.242098	-1.16218	-1.9751	-1.10675	-0.127941	-1.45472	-0.925458	-1.09078	-1.6739	-1.73984	-1.81087	-1.12456
2020-09-21	-2.52657	-3.3262	-2.77348	-1.19768	-1.86174	-1.10705	-0.669198	-3.44066	0.754047	-3.4651	-0.581427	-1.16386
2020-09-22	-0.847292	-1.03233	1.25344	1.85806	-0.18876	2.9144	0.641532	1.02385	1.63309	0.210875	0.639045	1.0463
2020-09-23	-2.21748	-4.65319	-2.95427	-2.7209	-1.08203	-2.2652	-1.57725	-1.77825	-3.264	-2.97542	-1.61911	-2.40073
2020-09-24	0.194002	0.0829169	0.369949	0.395518	-0.52556	0.126246	0.760744	0.0848017	0.616244	0.700258	1.16063	0.298295
2020-09-25	1.06161	-0.065455	1.93635	1.26564	1.63755	1.5559	0.411402	1.47869	2.37135	0.79979	1.59722	1.58505
2020-09-28	2.24263	2.29994	1.6852	1.18308	0.816257	2.15756	1.13568	1.79193	1.83626	1.59567	0.260957	1.59822
2020-09-29	-1.15675	-2.76372	-0.576951	0.282073	-0.0776096	-0.789573	-0.619955	-0.891187	-0.30502	-0.726508	-0.0768781	-0.482424
2020-09-30	1.23423	-0.237092	0.544985	0.117722	1.66279	0.663792	1.20424	-0.262457	0.90255	0.919189	0.931911	0.821983
2020-10-01	0.22459	-3.18437	1.53643	1.3616	-0.470635	1.50556	0.499403	-0.298595	0.955239	-1.39718	1.01845	0.527894
2020-10-02	0.700467	0.988922	1.56633	-2.01337	-0.912545	-1.05859	-0.607177	1.08696	-2.58238	0.810477	1.12822	-0.96178
2020-10-05	1.57418	2.87885	0.595962	1.61393	2.06968	1.58493	0.771585	1.61685	2.23999	1.90544	1.25662	1.78159
2020-10-06	-1.04095	-1.53541	-0.7821	-2.00083	-1.31805	-2.15203	-0.666846	-1.21208	-1.60728	-1.26875	0.851286	-1.40868
2020-10-07	1.72572	1.43495	0.279076	0.874851	1.87318	2.43642	1.17945	2.19446	1.87589	2.58249	0.629799	1.7256
2020-10-08	1.34846	3.70635	1.57124	0.958653	0.470649	0.442389	0.587529	0.925727	0.445274	1.04883	1.7854	0.797525
2020-10-09	0.066829	-1.60465	-0.300923	0.768418	0.87852	1.4879	0.770645	0.395179	1.52908	0.722666	-0.0402957	0.875227
2020-10-12	1.13167	0.311906	0.487997	2.38853	0.671358	2.12475	1.17346	0.578924	2.67892	-0.150824	0.67667	1.62854
2020-10-13	-1.88128	-1.56935	-1.70967	0.343609	-0.721239	0.0334018	-0.0087718	-1.06983	-0.631051	-0.941189	-0.707678	-0.632688
2020-10-14	-1.07307	0.307207	-1.16966	-1.188	-0.696169	-1.43778	-0.518903	0.534879	-0.549281	0.347658	-0.152077	-0.664517
2020-10-15	0.80347	1.16398	0.464162	-0.656719	-0.725145	0.0874191	0.0146953	0.345267	-0.445071	-0.270297	-0.0559232	-0.152897
2020-10-16	0.0819198	-2.33292	-0.410495	0.00998253	1.0166	-0.988893	0.0793173	0.704382	-0.278416	0.633561	1.07875	0.0134919
2020-10-19	-1.58764	-2.12487	-1.56362	-1.88937	-1.65565	-1.5867	-1.3481	-1.24622	-1.89292	-1.20066	-0.858348	-1.64646
2020-10-20	0.813964	1.1277	0.724018	0.80041	0.130074	0.659372	-0.105717	0.54038	0.381939	0.281526	0.565855	0.471614
2020-10-21	-0.420777	-2.00667	-0.370404	1.27844	-0.469386	-0.631912	0.120598	-0.99515	-0.131127	-0.335009	-0.20989	-0.21981
2020-10-22	1.86177	4.07337	-0.767749	0.843301	1.47516	0.0484402	-0.221953	0.748021	-0.472527	0.460953	1.44483	0.520537
2020-10-23	0.35345	-0.555075	0.677198	1.07111	0.3901	0.884738	0.154972	0.398905	-0.119441	0.362416	0.231193	0.343987
2020-10-26	-2.2591	-3.5273	-1.21219	-2.29372	-1.1161	-1.44647	-1.27972	-2.53126	-2.1904	-2.4932	-0.0516678	-1.87645
2020-10-27	-1.92775	-1.3926	-1.24563	0.548548	-0.690769	0.571416	-0.243105	-2.20175	0.519177	-0.981484	-0.0729883	-0.303019
2020-10-28	-2.49947	-4.30761	-2.43886	-4.11163	-3.27817	-3.41838	-2.96276	-3.36464	-4.42661	-2.91359	-2.9829	-3.59256
2020-10-29	0.678227	3.15445	1.33253	2.82529	-0.71715	0.904517	0.043594	1.44118	1.87597	2.15412	0.275448	1.18765
2020-10-30	0.273038	0.189276	-0.744409	-0.992262	-0.0717454	-3.04771	-0.463379	-0.0888827	-2.46693	-0.146037	-0.942159	-1.22037
2020-11-02	1.92287	3.60101	2.50317	0.0864546	1.80657	0.300734	1.61637	2.69802	0.342213	3.33773	2.20633	1.22429
2020-11-03	2.17296	-0.750238	1.61951	1.4083	1.43177	2.00601	1.60731	2.86647	1.78519	1.54045	1.44633	1.76428
2020-11-04	-1.27552	0.16124	0.280963	4.16256	4.35173	3.09005	0.0560101	-0.996553	3.76097	-1.66481	-1.60695	2.18075
2020-11-05	2.42962	-0.0402856	0.311759	1.75385	0.184535	2.00321	0.783868	2.25176	3.07439	3.97292	0.938483	1.92733
2020-11-06	-0.810578	-2.16327	-0.420425	-0.0898027	0.15378	-0.271356	0.441978	0.132517	0.294679	0.166356	-0.229959	-0.0287754
2020-11-09	7.85126	13.2988	2.54061	-0.25567	0.725885	-1.60744	-0.459998	3.2895	-0.732442	2.22257	1.80393	1.1632
2020-11-10	0.723005	2.49202	0.519802	-0.318131	0.35326	-1.11882	1.96595	1.77811	-1.95531	1.12926	1.41294	-0.140078
2020-11-11	-0.499984	-0.84349	0.770312	0.564344	-0.165266	1.49114	0.85777	-0.87952	2.38603	-1.37685	0.344214	0.762276
2020-11-12	-1.69397	-3.45104	-1.02107	-0.474024	-0.4035	-1.18706	-0.207536	-1.17074	-0.946646	-2.1906	-1.74208	-1.00287

## Sheet: Financials
Date	Bnaks	Insurance	Cap Mark	Consumer Fin	Diversified Fin Serv
2020-06-23	253.88	358.54	208.2	784.34	102.95
2020-06-24	243.42	347.16	201.16	742.97	100.97
2020-06-25	252.11	356	206.51	761.64	101.72
2020-06-26	236.65	346	198.64	716.1	99.74
2020-06-29	239.23	349.87	199.92	727.11	100.78
2020-06-30	242.64	356.27	204.14	732.63	101.53
2020-07-01	238.1	351.12	204.53	717.26	101.23
2020-07-02	237.85	351.16	204.61	721.68	101.71
2020-07-06	242.42	356.72	208.71	741.53	103.92
2020-07-07	234.76	350.55	206.3	711.26	103.03
2020-07-08	236.28	353.5	211	717.73	103.06
2020-07-09	230.46	345.07	207.27	692.21	101.69
2020-07-10	243.11	356.03	210.79	717.65	104.03
2020-07-13	245.06	356.05	210.15	721.18	104.73
2020-07-14	242.14	364.05	212.36	721.88	107.9
2020-07-15	249.05	370.45	214.95	749.9	108.38
2020-07-16	248.02	375.19	213.74	745.01	108.64
2020-07-17	242.26	375.49	214.22	732.26	108.5
2020-07-20	241.15	372.82	214.46	718.62	108.34
2020-07-21	249.71	377.63	215.8	737.57	109.36
2020-07-22	248.49	380.87	214.87	745.87	109.26
2020-07-23	250.63	380.42	213.03	753.52	109.91
2020-07-24	249.27	378.25	212.15	746.13	110.63
2020-07-27	245.32	374.8	212.65	752.3	109.28
2020-07-28	245.89	373.09	210.06	736.78	110.41
2020-07-29	253.06	378.62	213.23	758.03	111.71
2020-07-30	246.6	373.88	209.76	740.67	110.51
2020-07-31	245.58	374.71	210.49	727.01	111.35
2020-08-03	245.5	372.78	210.79	729.13	113.33
2020-08-04	244.3	369.45	209.65	725.29	113.89
2020-08-05	248.11	374.79	211.83	743.81	115.81
2020-08-06	247.83	370.74	211.93	741.39	116.61
2020-08-07	254.35	378.77	214.93	765.2	119.14
2020-08-10	256.93	381.51	213.27	787.39	120.91
2020-08-11	263.19	383.26	215.19	805.78	120.95
2020-08-12	261.39	379.53	216.7	791.58	121.28
2020-08-13	258.12	379.7	216.41	782.87	120.57
2020-08-14	259.41	380.64	216.88	790.38	119.99
2020-08-17	253.22	375.24	217	766.02	117.61
2020-08-18	248.8	373.77	216.84	754.37	118.49
2020-08-19	248.87	372.98	217.02	756.1	117.85
2020-08-20	245.3	370.9	215.65	749.17	117.23
2020-08-21	244.41	366.5	215.8	744.73	117.98
2020-08-24	252.48	371.76	218.43	777.49	120.92
2020-08-25	254.27	372.91	217.91	773.6	121.34
2020-08-26	250.12	371.55	218.85	766.38	122.09
2020-08-27	256.37	377.85	220.68	796.39	123.35
2020-08-28	257.93	377.3	221.43	806.47	124.3
2020-08-31	252.34	374.27	219.75	791.25	124.01
2020-09-01	252.66	375.2	220.38	793.53	124.3
2020-09-02	256.33	381.92	223.49	804.84	126.08
2020-09-03	254.44	375.46	216.76	810.92	124.07
2020-09-04	260.07	378.02	214.49	834	124.17
2020-09-08	251.14	368.39	208.53	809.71	123.88
2020-09-09	251.96	373.94	211.6	810.85	124.92
2020-09-10	248.91	368.42	207.33	800.99	123.88
2020-09-11	252.25	370.47	208.25	810.55	123.95
2020-09-14	255.15	375.11	210.81	846.62	125.09
2020-09-15	248.83	370.36	209.77	837.11	124.52
2020-09-16	252.39	373.67	212.32	850.08	124.89
2020-09-17	249.28	371.91	209.5	844.94	124.02
2020-09-18	248.22	371.11	209.35	837.1	124.11
2020-09-21	239.91	364.13	206.64	791.95	121.16
2020-09-22	235.37	362.68	205.34	786.49	121.81
2020-09-23	229.57	355.58	201.3	765.32	119.22
2020-09-24	230.62	354.24	202.75	763.51	118.71
2020-09-25	232.94	356.33	205.96	773.49	119.7
2020-09-28	239.31	364.97	209.93	796.04	121.45
2020-09-29	235.95	362.33	207.94	786.85	119.69
2020-09-30	239.22	365.06	210.43	807.12	121.11
2020-10-01	240.32	364.07	211.36	818.28	120.59
2020-10-02	243.59	366.78	211.99	831.66	120.11
2020-10-05	248.83	373.58	214.06	857.04	120.78
2020-10-06	246.4	370.15	212.09	834.7	119.59
2020-10-07	251.93	375.1	215.01	856.32	121.31
2020-10-08	255.89	379.01	217.86	879.01	122.37
2020-10-09	255.25	379.11	218.88	876.98	122.67
2020-10-12	258.55	385.16	221.61	879.18	123.08
2020-10-13	251.51	375.66	220.68	868.18	120.75
2020-10-14	245.55	374.15	220.19	865.7	119.96
2020-10-15	248.87	375.7	221.93	865.79	120.38
2020-10-16	248.42	375.68	222.64	872.27	120.53
2020-10-19	244.94	370.58	218.41	851.79	118.86
2020-10-20	248.18	373.05	219.85	848.91	119.47
2020-10-21	246.14	378.55	217.61	824.84	119.54
2020-10-22	254.75	381.97	219.15	861.29	120.35
2020-10-23	256.29	384.02	219.31	852.18	120.98
2020-10-26	250.73	374.5	214.91	820.06	118.58
2020-10-27	243.9	366.76	211.89	806.25	117.66
2020-10-28	238.52	360.9	205.66	778.38	114.15
2020-10-29	240.87	361.69	207.25	783	114.61
2020-10-30	243.32	360.88	206.68	783.99	114.83
2020-11-02	248.84	369.1	209.8	807.44	116.2
2020-11-03	255.62	374.26	215.08	830.93	117.52
2020-11-04	245.47	371.51	218	822.35	117.26
2020-11-05	254.94	378.84	222.39	842.62	117.99
2020-11-06	250.39	379.06	220.55	830.83	118.79
2020-11-09	283.45	400.42	227.58	966.52	125.98
2020-11-10	283.03	409.06	227.3	959.48	129.95
2020-11-11	280.27	405.23	229.55	929.57	129.32
2020-11-12	274.45	399.83	225.26	923.79	127.81

## Sheet: Financials Return
Date	Bnaks	Insurance	Cap Mark	Consumer Fin	Diversified Fin Serv
2020-06-23
2020-06-24	-4.20734	-3.22545	-3.43985	-5.41869	-1.942
2020-06-25	3.50772	2.5145	2.62482	2.48183	0.74005
2020-06-26	-6.32832	-2.8492	-3.88547	-6.16542	-1.96571
2020-06-29	1.08432	1.11229	0.642315	1.5258	1.03731
2020-06-30	1.41534	1.81272	2.08887	0.756303	0.74144
2020-07-01	-1.88881	-1.45608	0.190863	-2.12024	-0.295917
2020-07-02	-0.105053	0.0113915	0.0391064	0.614343	0.473047
2020-07-06	1.90315	1.57092	1.984	2.71338	2.14957
2020-07-07	-3.2108	-1.74478	-1.16143	-4.16776	-0.860116
2020-07-08	0.645383	0.838014	2.25267	0.905541	0.0291135
2020-07-09	-2.49402	-2.41362	-1.78358	-3.62041	-1.33824
2020-07-10	5.34367	3.12677	1.68401	3.60926	2.27503
2020-07-13	0.798906	0.00561735	-0.304082	0.490677	0.670629
2020-07-14	-1.1987	2.22201	1.04614	0.0970161	2.98193
2020-07-15	2.81376	1.74273	1.21225	3.80809	0.44387
2020-07-16	-0.414429	1.27141	-0.564512	-0.654222	0.239609
2020-07-17	-2.34979	0.0799275	0.22432	-1.7262	-0.128949
2020-07-20	-0.459238	-0.713611	0.111972	-1.88029	-0.147574
2020-07-21	3.48811	1.28192	0.622881	2.60283	0.937076
2020-07-22	-0.489764	0.854323	-0.431886	1.11903	-0.0914829
2020-07-23	0.857514	-0.11822	-0.860019	1.02042	0.593149
2020-07-24	-0.54411	-0.572055	-0.413943	-0.985571	0.652945
2020-07-27	-1.59732	-0.91628	0.235405	0.823533	-1.22779
2020-07-28	0.23208	-0.457287	-1.22544	-2.08458	1.02873
2020-07-29	2.87423	1.47134	1.49782	2.84336	1.17055
2020-07-30	-2.5859	-1.25982	-1.64074	-2.31678	-1.08002
2020-07-31	-0.414483	0.22175	0.347413	-1.86149	0.757238
2020-08-03	-0.0325812	-0.516396	0.142423	0.291181	1.76255
2020-08-04	-0.489997	-0.897302	-0.54229	-0.528047	0.492915
2020-08-05	1.54752	1.43505	1.03446	2.52141	1.67178
2020-08-06	-0.112917	-1.08649	0.0471965	-0.325882	0.688412
2020-08-07	2.59682	2.14282	1.40564	3.16104	2.14642
2020-08-10	1.00924	0.72079	-0.775343	2.85864	1.47472
2020-08-11	2.40725	0.457655	0.896239	2.30871	0.033077
2020-08-12	-0.686266	-0.977996	0.699255	-1.77798	0.272468
2020-08-13	-1.2589	0.0447822	-0.133915	-1.10643	-0.587142
2020-08-14	0.498523	0.247258	0.216945	0.954719	-0.482209
2020-08-17	-2.41511	-1.42882	0.0553148	-3.13056	-2.00343
2020-08-18	-1.76093	-0.392519	-0.0737599	-1.53253	0.74545
2020-08-19	0.0281311	-0.211584	0.0829761	0.229068	-0.541594
2020-08-20	-1.44487	-0.559231	-0.633279	-0.920772	-0.527481
2020-08-21	-0.363481	-1.1934	0.069533	-0.594419	0.63773
2020-08-24	3.24849	1.425	1.21135	4.3049	2.46141
2020-08-25	0.706466	0.308862	-0.238346	-0.501584	0.346735
2020-08-26	-1.64559	-0.365366	0.430443	-0.937681	0.616196
2020-08-27	2.46809	1.68138	0.832712	3.84109	1.02674
2020-08-28	0.606652	-0.145666	0.339282	1.25777	0.767216
2020-08-31	-2.19108	-0.806316	-0.761598	-1.90527	-0.233579
2020-09-01	0.126733	0.248176	0.286279	0.287737	0.233579
2020-09-02	1.4421	1.77519	1.40133	1.41522	1.42186
2020-09-03	-0.740063	-1.70592	-3.05759	0.752591	-1.60707
2020-09-04	2.18858	0.679516	-1.05276	2.8064	0.0805672
2020-09-08	-3.49403	-2.58049	-2.81802	-2.95572	-0.233824
2020-09-09	0.325979	1.49532	1.46148	0.140692	0.836018
2020-09-10	-1.2179	-1.48718	-2.0386	-1.22346	-0.836018
2020-09-11	1.33293	0.554888	0.442755	1.18646	0.0564903
2020-09-14	1.14309	1.24468	1.2218	4.35389	0.915522
2020-09-15	-2.50817	-1.27438	-0.494556	-1.12965	-0.456713
2020-09-16	1.42056	0.889755	1.20829	1.5375	0.2967
2020-09-17	-1.23987	-0.472117	-1.33708	-0.606484	-0.699051
2020-09-18	-0.426131	-0.215337	-0.0716247	-0.932208	0.0725426
2020-09-21	-3.40516	-1.89876	-1.30293	-5.54453	-2.40563
2020-09-22	-1.91051	-0.399004	-0.631101	-0.691825	0.535047
2020-09-23	-2.49508	-1.97706	-1.98708	-2.7286	-2.14919
2020-09-24	0.456334	-0.377561	0.717736	-0.236782	-0.428698
2020-09-25	1.00096	0.588262	1.57083	1.29865	0.830507
2020-09-28	2.69789	2.39579	1.90922	2.87367	1.4514
2020-09-29	-1.41399	-0.725976	-0.952457	-1.16118	-1.45976
2020-09-30	1.37637	0.750632	1.19035	2.54347	1.17942
2020-10-01	0.458774	-0.271557	0.440978	1.37322	-0.430286
2020-10-02	1.35151	0.741606	0.297626	1.62191	-0.398837
2020-10-05	2.12834	1.837	0.971725	3.00609	0.556272
2020-10-06	-0.98137	-0.922384	-0.924564	-2.64122	-0.990148
2020-10-07	2.2195	1.32843	1.36738	2.55718	1.428
2020-10-08	1.55964	1.03699	1.31681	2.61521	0.869999
2020-10-09	-0.250421	0.026381	0.467098	-0.231209	0.244858
2020-10-12	1.28456	1.58324	1.23954	0.250547	0.333673
2020-10-13	-2.76063	-2.49744	-0.420539	-1.25906	-1.91123
2020-10-14	-2.39822	-0.402769	-0.222288	-0.286064	-0.656394
2020-10-15	1.34301	0.413417	0.787121	0.0103957	0.349505
2020-10-16	-0.180981	-0.00532354	0.31941	0.745662	0.124528
2020-10-19	-1.41076	-1.36684	-1.91821	-2.3759	-1.39524
2020-10-20	1.3141	0.664311	0.657147	-0.338684	0.511896
2020-10-21	-0.825381	1.46357	-1.0241	-2.87637	0.058575
2020-10-22	3.43822	0.899391	0.705196	4.32418	0.675312
2020-10-23	0.602694	0.535256	0.0729827	-1.06335	0.522108
2020-10-26	-2.1933	-2.51028	-2.02669	-3.84203	-2.00374
2020-10-27	-2.76184	-2.08841	-1.41521	-1.69836	-0.778873
2020-10-28	-2.23051	-1.61068	-2.9843	-3.5179	-3.02857
2020-10-29	0.98042	0.218658	0.770147	0.591786	0.402169
2020-10-30	1.01201	-0.2242	-0.275409	0.126357	0.191771
2020-11-02	2.24327	2.25221	1.4983	2.94725	1.18601
2020-11-03	2.68818	1.38831	2.48554	2.86768	1.12957
2020-11-04	-4.05172	-0.737496	1.3485	-1.03795	-0.221484
2020-11-05	3.78535	1.95382	1.99375	2.435	0.620618
2020-11-06	-1.80085	0.0580552	-0.830817	-1.40909	0.675735
2020-11-09	12.4016	5.48195	3.13774	15.1277	5.87659
2020-11-10	-0.148284	2.13478	-0.123109	-0.731052	3.10266
2020-11-11	-0.979947	-0.940704	0.985014	-3.16694	-0.485981
2020-11-12	-2.09843	-1.34154	-1.88656	-0.623734	-1.17452

## Sheet: Energy
Date	Oil Gas Exploration	Oil Gas Equipment	Oil Gas Drilling	Energy Equipment
2020-06-23	2107.02	361.19	48.11	131.73
2020-06-24	1956.72	332.64	43.38	120.54
2020-06-25	1997.02	344.61	44.98	125.72
2020-06-26	1898.64	326.64	41.77	120.78
2020-06-29	1939.58	334.73	42.31	123.57
2020-06-30	1994.74	340.87	43	126.89
2020-07-01	1935.55	332.72	41.47	123.39
2020-07-02	1984.93	335.92	41.47	125.06
2020-07-06	1990.56	346	43.35	129.32
2020-07-07	1918.32	332.76	42.2	124.48
2020-07-08	1921.15	335.67	42.98	124.87
2020-07-09	1819.88	315.46	40.31	117.95
2020-07-10	1889.15	324.36	41.62	121.86
2020-07-13	1845.47	316.41	39.56	120.11
2020-07-14	1926.57	333.02	42.53	126.06
2020-07-15	1983.59	351.66	44.25	129.42
2020-07-16	1975.33	346.2	43.93	128.86
2020-07-17	1932.35	339.95	41.42	127.7
2020-07-20	1916.65	338.84	41.58	127.31
2020-07-21	2051.66	366	45.62	135.98
2020-07-22	2025.89	356.38	44.31	134.39
2020-07-23	2028.47	370.82	46.7	136.69
2020-07-24	2016.33	367.75	47	136.94
2020-07-27	1976.98	371.28	48.03	138.01
2020-07-28	1948.34	358.93	45.44	133.52
2020-07-29	2016.23	368.08	44.81	135.49
2020-07-30	1960.28	358.79	43.7	130.88
2020-07-31	1959.44	351.24	43.02	129.48
2020-08-03	1980.5	359.83	44.28	132.07
2020-08-04	2016.96	371.78	45.93	136.09
2020-08-05	2059.75	388.35	48.98	138.82
2020-08-06	2026.52	377.79	46.72	137
2020-08-07	2064.8	380.43	45.99	137.78
2020-08-10	2142.75	399.67	48.68	142.89
2020-08-11	2104.84	403.39	48.49	144.69
2020-08-12	2141.56	404.11	48.8	146.86
2020-08-13	2089.73	395.81	45.84	144.18
2020-08-14	2140.31	398.58	46.34	145.09
2020-08-17	2122.86	392.59	45.22	143.44
2020-08-18	2078.6	380.61	42.47	141.52
2020-08-19	2063.8	380.2	42.7	141.12
2020-08-20	1995.07	367.37	39.28	135.47
2020-08-21	1963.21	350.85	35.41	133.4
2020-08-24	2027.62	368.87	38.11	139.12
2020-08-25	2035.05	365.8	37.03	137.31
2020-08-26	1967.74	353.93	36.08	133.4
2020-08-27	1987.3	356.1	36.39	133.66
2020-08-28	2016.58	365.64	37.81	137.02
2020-08-31	1953.05	354.29	36.16	134.33
2020-09-01	1945.94	361.03	36.69	132.54
2020-09-02	1894.74	354.99	35.39	133.16
2020-09-03	1880	354.48	34.93	134.95
2020-09-04	1879.14	356.76	35.77	135.54
2020-09-08	1767.92	333.88	31.97	128.08
2020-09-09	1789.02	333.42	32.04	129.53
2020-09-10	1687.32	317.98	30.79	124.09
2020-09-11	1692.66	315.47	30.88	124.66
2020-09-14	1724.9	322.35	31.89	126.38
2020-09-15	1716.76	325.59	32.38	127.36
2020-09-16	1801.09	340.75	34.04	133.31
2020-09-17	1804.92	337.76	34.07	132.75
2020-09-18	1803.36	333.58	33.26	130.76
2020-09-21	1733.76	309.26	31.23	120.75
2020-09-22	1721.61	306.54	30.68	121.33
2020-09-23	1629.78	286.54	28.55	115.52
2020-09-24	1643.11	284.36	28.45	114.71
2020-09-25	1620.98	280.93	28.68	111.01
2020-09-28	1675.31	294.38	30.18	114.6
2020-09-29	1623.55	290.59	29.44	109.24
2020-09-30	1610.37	287.52	29.34	109.28
2020-10-01	1556.3	280.5	26.94	104.51
2020-10-02	1594.17	287.91	27.76	106.57
2020-10-05	1666.89	297.21	28.7	110.49
2020-10-06	1624.47	293.29	28.64	108.29
2020-10-07	1670.94	294.94	29.32	109.9
2020-10-08	1744.16	310.94	31.25	114.7
2020-10-09	1716.21	305.48	30.45	113.12
2020-10-12	1722.32	304.31	30.48	112.96
2020-10-13	1678.91	295.24	29.83	110.27
2020-10-14	1688.45	299.51	30.27	112.03
2020-10-15	1723.08	301.45	30.09	115.04
2020-10-16	1664.66	288.57	28.69	107.7
2020-10-19	1631.63	287.15	28.61	107.79
2020-10-20	1668.46	295	29.39	112
2020-10-21	1626.03	291.92	28.82	110.75
2020-10-22	1713.28	299.56	30.43	113.01
2020-10-23	1718.31	303.28	31.32	113.13
2020-10-26	1626.34	289.25	29.79	110.14
2020-10-27	1607.36	284.84	29.72	109.02
2020-10-28	1516.04	267.42	28.02	102.28
2020-10-29	1556.24	274.11	28.23	104.66
2020-10-30	1553.25	281.53	29.28	108.2
2020-11-02	1614.24	296.61	31.05	114.26
2020-11-03	1598.61	302.58	31.34	115.52
2020-11-04	1593.84	297.42	31.48	115.25
2020-11-05	1600.56	301.61	31.54	113.88
2020-11-06	1551.73	294.87	30.72	111.58
2020-11-09	1805.21	349.56	36.07	132.45
2020-11-10	1858.66	351.58	36.07	132.16
2020-11-11	1845	345.93	35.65	129.24
2020-11-12	1769	335.51	33.93	126.59

## Sheet: Energy Return
Date	Oil Gas Exploration	Oil Gas Equipment	Oil Gas Drilling	Energy Equipment
2020-06-23
2020-06-24	-7.4005	-8.23433	-10.3492	-8.87727
2020-06-25	2.03865	3.53525	3.62194	4.20756
2020-06-26	-5.05182	-5.35547	-7.40396	-4.00865
2020-06-29	2.13336	2.44656	1.28451	2.28371
2020-06-30	2.80423	1.81769	1.61767	2.65128
2020-07-01	-3.01222	-2.41999	-3.62298	-2.79705
2020-07-02	2.51921	0.957174	0	1.34436
2020-07-06	0.283236	2.95657	4.43364	3.34963
2020-07-07	-3.69662	-3.90173	-2.68865	-3.81449
2020-07-08	0.147416	0.870703	1.83147	0.312814
2020-07-09	-5.41534	-6.20966	-6.41353	-5.70124
2020-07-10	3.73564	2.78221	3.19812	3.2612
2020-07-13	-2.3393	-2.48152	-5.07623	-1.44649
2020-07-14	4.30072	5.11637	7.23912	4.835
2020-07-15	2.91671	5.44623	3.96457	2.63049
2020-07-16	-0.417286	-1.56482	-0.725791	-0.433639
2020-07-17	-2.19986	-1.82181	-5.88336	-0.904278
2020-07-20	-0.815801	-0.327053	0.385543	-0.305871
2020-07-21	6.80704	7.71053	9.27269	6.58828
2020-07-22	-1.26401	-2.66358	-2.91358	-1.17618
2020-07-23	0.12727	3.97192	5.25338	1.69696
2020-07-24	-0.600279	-0.831341	0.640344	0.182729
2020-07-27	-1.97086	0.955314	2.16782	0.778327
2020-07-28	-1.45927	-3.38291	-5.5433	-3.30749
2020-07-29	3.42517	2.51729	-1.39614	1.46466
2020-07-30	-2.81421	-2.5563	-2.50832	-3.4617
2020-07-31	-0.0428602	-2.12675	-1.5683	-1.07544
2020-08-03	1.06906	2.41619	2.8868	1.98057
2020-08-04	1.82421	3.26706	3.65854	2.99843
2020-08-05	2.09932	4.36047	6.42936	1.98617
2020-08-06	-1.62646	-2.75685	-4.72397	-1.31972
2020-08-07	1.87133	0.696371	-1.57484	0.567728
2020-08-10	3.70567	4.9337	5.68443	3.64169
2020-08-11	-1.78506	0.926463	-0.391068	1.25184
2020-08-12	1.72951	0.178328	0.637272	1.48862
2020-08-13	-2.44997	-2.07528	-6.25732	-1.84172
2020-08-14	2.39158	0.697393	1.08484	0.629172
2020-08-17	-0.818644	-1.51424	-2.44661	-1.14374
2020-08-18	-2.10696	-3.09906	-6.27415	-1.34758
2020-08-19	-0.714565	-0.10778	0.540098	-0.283046
2020-08-20	-3.38698	-3.43279	-8.34834	-4.08604
2020-08-21	-1.60982	-4.60107	-10.3721	-1.53981
2020-08-24	3.22818	5.00855	7.34824	4.19847
2020-08-25	0.36577	-0.835754	-2.87483	-1.30957
2020-08-26	-3.36347	-3.29876	-2.59897	-2.8889
2020-08-27	0.989126	0.611244	0.855532	0.194713
2020-08-28	1.46261	2.64377	3.82796	2.48276
2020-08-31	-3.20108	-3.15335	-4.46201	-1.98274
2020-09-01	-0.36471	1.88453	1.45507	-1.3415
2020-09-02	-2.66635	-1.68714	-3.60749	0.466693
2020-09-03	-0.780985	-0.143769	-1.30832	1.33529
2020-09-04	-0.0457551	0.641136	2.37635	0.436246
2020-09-08	-6.10105	-6.62816	-11.2312	-5.66117
2020-09-09	1.18643	-0.137869	0.218716	1.12574
2020-09-10	-5.85265	-4.74145	-3.97952	-4.29054
2020-09-11	0.315978	-0.79249	0.291876	0.458292
2020-09-14	1.88678	2.15743	3.21838	1.37032
2020-09-15	-0.473028	1.0001	1.52485	0.772448
2020-09-16	4.79532	4.55101	4.99954	4.56595
2020-09-17	0.212423	-0.881349	0.0880928	-0.420958
2020-09-18	-0.0864678	-1.24529	-2.40618	-1.51041
2020-09-21	-3.93591	-7.57004	-6.29763	-7.96413
2020-09-22	-0.703256	-0.883409	-1.77682	0.479181
2020-09-23	-5.48149	-6.74701	-7.1954	-4.90704
2020-09-24	0.814575	-0.76371	-0.350878	-0.703647
2020-09-25	-1.35599	-1.21355	0.805186	-3.27869
2020-09-28	3.29673	4.67659	5.09794	3.18275
2020-09-29	-3.13831	-1.29581	-2.48252	-4.79005
2020-09-30	-0.815114	-1.06209	-0.340252	0.0366099
2020-10-01	-3.41528	-2.47187	-8.53396	-4.46306
2020-10-02	2.4042	2.60742	2.9984	1.95193
2020-10-05	4.46064	3.1791	3.3301	3.6123
2020-10-06	-2.5778	-1.32771	-0.209278	-2.01122
2020-10-07	2.82047	0.561007	2.34655	1.4758
2020-10-08	4.28867	5.2828	6.37495	4.27492
2020-10-09	-1.61547	-1.77157	-2.59334	-1.38708
2020-10-12	0.355385	-0.383739	0.0984737	-0.141543
2020-10-13	-2.55274	-3.02583	-2.15561	-2.41019
2020-10-14	0.566617	1.43592	1.46425	1.58348
2020-10-15	2.03024	0.645636	-0.596423	2.65132
2020-10-16	-3.44925	-4.36665	-4.76443	-6.59303
2020-10-19	-2.00414	-0.493296	-0.279232	0.0835306
2020-10-20	2.23215	2.69706	2.68982	3.8314
2020-10-21	-2.57596	-1.04956	-1.95849	-1.12235
2020-10-22	5.22682	2.58349	5.43594	2.02009
2020-10-23	0.293159	1.23417	2.88279	0.106129
2020-10-26	-5.50092	-4.73651	-5.00841	-2.67853
2020-10-27	-1.1739	-1.53637	-0.235255	-1.02209
2020-10-28	-5.84914	-6.31072	-5.89017	-6.38172
2020-10-29	2.6171	2.4709	0.74667	2.30029
2020-10-30	-0.192315	2.67095	3.65194	3.32644
2020-11-02	3.85147	5.21791	5.86941	5.44952
2020-11-03	-0.972976	1.99276	0.929643	1.09671
2020-11-04	-0.29883	-1.72004	0.445719	-0.233999
2020-11-05	0.420737	1.39895	0.190416	-1.19584
2020-11-06	-3.09831	-2.26002	-2.63427	-2.04034
2020-11-09	15.1306	17.0141	16.0548	17.1463
2020-11-10	2.91789	0.576206	0	-0.219191
2020-11-11	-0.737652	-1.62008	-1.17123	-2.23422
2020-11-12	-4.20649	-3.05847	-4.94496	-2.07176

## Sheet: Real Estate
Date	Equity Real Estate	Real Estate Management
2020-06-23	216.9	155.87
2020-06-24	211.34	144.83
2020-06-25	213.6	147.43
2020-06-26	209.7	145.81
2020-06-29	213.21	149.87
2020-06-30	216.58	153.19
2020-07-01	222.3	151.94
2020-07-02	221.47	154.18
2020-07-06	221.77	157.12
2020-07-07	218.35	150.11
2020-07-08	217.97	150.72
2020-07-09	217.3	148.62
2020-07-10	217.63	149.74
2020-07-13	214.1	146.32
2020-07-14	216.22	146.86
2020-07-15	217.14	153.19
2020-07-16	214.58	151.06
2020-07-17	217.6	152.28
2020-07-20	215.44	149.94
2020-07-21	215.5	148.86
2020-07-22	218.2	150.28
2020-07-23	217.15	148.79
2020-07-24	216.35	146.22
2020-07-27	218.89	143.4
2020-07-28	223.52	141.78
2020-07-29	227.72	145.67
2020-07-30	225.76	146.59
2020-07-31	225.33	148.42
2020-08-03	222.21	140.08
2020-08-04	225.27	140.56
2020-08-05	223.67	145.1
2020-08-06	223.95	143.13
2020-08-07	226.86	149.13
2020-08-10	226.34	153.7
2020-08-11	221.85	159.9
2020-08-12	224.83	160.17
2020-08-13	222.14	155.94
2020-08-14	222.45	155.9
2020-08-17	224.57	152.75
2020-08-18	224.27	151.3
2020-08-19	219.69	150.11
2020-08-20	222.13	149.33
2020-08-21	222.61	152.14
2020-08-24	222.94	159.26
2020-08-25	223.6	160.55
2020-08-26	221.94	159.16
2020-08-27	225.02	160.41
2020-08-28	226.63	162.1
2020-08-31	224.75	159.33
2020-09-01	224.33	161.83
2020-09-02	229.33	166.14
2020-09-03	225.53	164.71
2020-09-04	224.49	163.36
2020-09-08	221.61	161.36
2020-09-09	224.31	164.41
2020-09-10	221.04	160.99
2020-09-11	220.48	158.92
2020-09-14	225.15	165.25
2020-09-15	228.26	168.13
2020-09-16	229.48	169.35
2020-09-17	224.39	167.93
2020-09-18	220.01	164.24
2020-09-21	214.07	157.36
2020-09-22	216.88	155.87
2020-09-23	210.53	152.45
2020-09-24	211.25	154.68
2020-09-25	215.41	156.92
2020-09-28	219.05	160.38
2020-09-29	217.82	158.44
2020-09-30	219.01	159.12
2020-10-01	222.43	160.58
2020-10-02	225.95	162.85
2020-10-05	227.28	164.68
2020-10-06	225.47	164.54
2020-10-07	226.07	165.83
2020-10-08	229.53	172.74
2020-10-09	228.94	169.05
2020-10-12	230.04	170.44
2020-10-13	226.18	166.17
2020-10-14	223.5	166.07
2020-10-15	224.56	166.14
2020-10-16	223.66	164.68
2020-10-19	220.22	161.19
2020-10-20	221.82	162.27
2020-10-21	221.07	159.39
2020-10-22	219.37	158.31
2020-10-23	220.9	158.07
2020-10-26	218.3	154.41
2020-10-27	215.61	151.97
2020-10-28	210.41	148.79
2020-10-29	212.53	173.79
2020-10-30	211.01	170.74
2020-11-02	216.25	178.43
2020-11-03	219.95	175.93
2020-11-04	220.58	176.13
2020-11-05	221.19	179.28
2020-11-06	220.3	177.08
2020-11-09	225.51	197
2020-11-10	226.88	191.51
2020-11-11	228.7	190.76
2020-11-12	226.42	187.27

## Sheet: Real Estate Return
Date	Equity Real Estate	Real Estate Management
2020-06-23
2020-06-24	-2.59682	-7.34617
2020-06-25	1.06369	1.77928
2020-06-26	-1.84272	-1.10491
2020-06-29	1.65997	2.74638
2020-06-30	1.56824	2.19107
2020-07-01	2.60678	-0.819327
2020-07-02	-0.374068	1.4635
2020-07-06	0.135367	1.88891
2020-07-07	-1.55415	-4.56415
2020-07-08	-0.174184	0.405545
2020-07-09	-0.307855	-1.40311
2020-07-10	0.151749	0.750774
2020-07-13	-1.63532	-2.31045
2020-07-14	0.985321	0.368375
2020-07-15	0.42459	4.21992
2020-07-16	-1.18597	-1.40019
2020-07-17	1.39759	0.804382
2020-07-20	-0.997607	-1.54857
2020-07-21	0.0278461	-0.722895
2020-07-22	1.24512	0.949395
2020-07-23	-0.482371	-0.99643
2020-07-24	-0.369089	-1.74236
2020-07-27	1.16719	-1.94744
2020-07-28	2.09316	-1.13614
2020-07-29	1.86159	2.70672
2020-07-30	-0.864432	0.629578
2020-07-31	-0.190649	1.24065
2020-08-03	-1.39431	-5.78324
2020-08-04	1.36768	0.342076
2020-08-05	-0.712793	3.17887
2020-08-06	0.125106	-1.36699
2020-08-07	1.29103	4.10651
2020-08-10	-0.229479	3.01842
2020-08-11	-2.00368	3.9546
2020-08-12	1.33431	0.168713
2020-08-13	-1.20367	-2.67644
2020-08-14	0.139454	-0.0256542
2020-08-17	0.948511	-2.04122
2020-08-18	-0.133678	-0.953798
2020-08-19	-2.06332	-0.789626
2020-08-20	1.10453	-0.520974
2020-08-21	0.215857	1.86425
2020-08-24	0.148132	4.57369
2020-08-25	0.295606	0.806733
2020-08-26	-0.745167	-0.869543
2020-08-27	1.37822	0.782305
2020-08-28	0.712944	1.04804
2020-08-31	-0.833006	-1.72359
2020-09-01	-0.187049	1.55689
2020-09-02	2.20438	2.62844
2020-09-03	-1.67088	-0.864445
2020-09-04	-0.462203	-0.823
2020-09-08	-1.29121	-1.23185
2020-09-09	1.21099	1.87254
2020-09-10	-1.46853	-2.10211
2020-09-11	-0.253669	-1.29413
2020-09-14	2.09599	3.90585
2020-09-15	1.37185	1.7278
2020-09-16	0.533055	0.723009
2020-09-17	-2.24303	-0.842035
2020-09-18	-1.97126	-2.22185
2020-09-21	-2.73699	-4.27926
2020-09-22	1.30411	-0.951385
2020-09-23	-2.9716	-2.21857
2020-09-24	0.341411	1.45218
2020-09-25	1.95009	1.43777
2020-09-28	1.67568	2.18099
2020-09-29	-0.563098	-1.217
2020-09-30	0.544836	0.428266
2020-10-01	1.54951	0.913363
2020-10-02	1.57013	1.40373
2020-10-05	0.5869	1.11747
2020-10-06	-0.799563	-0.0850495
2020-10-07	0.265757	0.780947
2020-10-08	1.51891	4.08244
2020-10-09	-0.257378	-2.1593
2020-10-12	0.479325	0.81888
2020-10-13	-1.69221	-2.5372
2020-10-14	-1.19197	-0.0601974
2020-10-15	0.473152	0.042142
2020-10-16	-0.401589	-0.882661
2020-10-19	-1.55	-2.14204
2020-10-20	0.72392	0.667782
2020-10-21	-0.338685	-1.79076
2020-10-22	-0.771959	-0.679889
2020-10-23	0.695031	-0.151716
2020-10-26	-1.18398	-2.34266
2020-10-27	-1.2399	-1.59283
2020-10-28	-2.44132	-2.11472
2020-10-29	1.00251	15.5312
2020-10-30	-0.717763	-1.77057
2020-11-02	2.45296	4.40544
2020-11-03	1.69651	-1.41102
2020-11-04	0.286019	0.113617
2020-11-05	0.276162	1.77265
2020-11-06	-0.403181	-1.23472
2020-11-09	2.33743	10.6602
2020-11-10	0.605674	-2.82637
2020-11-11	0.798986	-0.392393
2020-11-12	-1.00194	-1.84647

## Sheet: Comm Serv
Date	Wireless Tele	Interactive Media	Broadcasting	Interactive Home	Media	Integrated	Diversified
2020-06-23	134.88	132.86	360.5	527.29	695.39	155.51	149.43
2020-06-24	136.48	129.3	353.74	522.66	677.72	151.97	145.98
2020-06-25	138.69	130.11	346.61	525.03	681.1	153.23	147.26
2020-06-26	132.41	121.44	333.57	526.39	647.51	150	144.05
2020-06-29	133.37	124.31	347.2	521.02	659.91	154.3	148.18
2020-06-30	131.09	126.78	347.95	525.24	669.64	155.74	149.62
2020-07-01	133.58	130.41	349.82	539.59	689.02	154.25	148.16
2020-07-02	133.43	130.98	344.75	536.02	687.97	154.87	148.72
2020-07-06	134.4	134.19	348.45	541.45	704.43	156.55	150.36
2020-07-07	133.17	133.82	336.61	542.37	702.02	155.83	149.66
2020-07-08	134.19	135.23	333.78	546.59	709.14	156.68	150.42
2020-07-09	133.63	136.25	320.44	557.34	712.66	152.29	146.24
2020-07-10	134.74	137.71	333.56	563.99	727.4	154.56	148.47
2020-07-13	131.55	134.77	336.95	540.87	711.45	153.58	147.47
2020-07-14	132.65	135.44	340.99	554	717.35	155.52	149.36
2020-07-15	132.06	135.36	355.01	551.76	720.35	155.09	148.9
2020-07-16	131.52	135.53	359.42	551.52	721.26	157.09	150.85
2020-07-17	132.6	135.8	350.44	549.39	717.08	157.49	151.18
2020-07-20	133.59	139.21	341.14	564.99	729.27	155.87	149.6
2020-07-21	132.89	138.01	345.64	559.73	724.88	156.82	150.53
2020-07-22	132.07	138.1	350.47	560.07	725.64	156.47	150.23
2020-07-23	131.54	133.94	354.38	549.38	709	155.96	149.81
2020-07-24	132.07	133.14	353.5	553	707.89	156.59	150.43
2020-07-27	132.94	134.75	348.34	561.86	715.15	155.92	149.67
2020-07-28	131.55	132.52	346.41	555.22	705.67	157.8	151.51
2020-07-29	133.14	134.35	352.33	559.24	712.53	157.44	151.15
2020-07-30	132.76	135.23	355.31	565.55	715.52	157.24	150.93
2020-07-31	135.15	136.72	356.36	575.36	721.67	157.53	151.17
2020-08-03	134.52	135.98	358.09	586.07	721.69	157.28	150.99
2020-08-04	136.43	135.02	367.1	602.61	722.74	159.23	152.84
2020-08-05	135.81	135.28	351.48	593.96	725.81	158.29	151.95
2020-08-06	136.06	140.23	360.25	604.77	746.82	158.69	152.56
2020-08-07	144.86	140.55	352.93	583.79	743.95	160.16	153.91
2020-08-10	146.09	139.4	355.5	578.48	738.58	161.27	155.09
2020-08-11	142.97	137.05	361.34	556.39	727.87	160.58	154.49
2020-08-12	145.06	139.28	358.11	571.9	738.65	160.66	154.48
2020-08-13	145.21	140.18	364.39	574.6	742.66	159.87	153.76
2020-08-14	145.36	139.57	371.68	570.73	741.12	160.51	154.43
2020-08-17	147.1	140.14	367.46	577.43	742.19	160.09	153.96
2020-08-18	146.03	142.53	366.38	585.34	751.79	160.52	154.39
2020-08-19	144.92	142.06	369.68	577.92	748	160.19	154.2
2020-08-20	145.25	145.21	365.98	588.31	760.72	159.9	153.84
2020-08-21	144.76	144.74	364.6	581.74	757.24	160	153.94
2020-08-24	145.07	146.24	378.76	582.54	765.35	161.69	155.66
2020-08-25	145.26	149.37	378.06	584.5	774.8	161.15	155.08
2020-08-26	146.24	156.61	380.37	590.77	809.12	161.43	155.35
2020-08-27	145.05	153.35	384.85	584.73	796.96	161.16	155.14
2020-08-28	146.33	154.05	384.87	580.18	799.87	161.27	155.12
2020-08-31	146.86	153.38	380.63	579.47	796.38	160.71	154.52
2020-09-01	147.14	155.29	375.06	577.9	807.15	159.69	153.53
2020-09-02	149.63	160.46	382.13	580.22	825.68	162.26	156.03
2020-09-03	144.54	153.2	378.43	556.52	793.57	162.1	155.83
2020-09-04	143.85	148.62	387.28	545.62	775.86	161.49	155.25
2020-09-08	140.43	142.9	386.65	524.66	754.28	160.96	154.72
2020-09-09	142.48	144.83	391.58	544.12	762.52	160.72	154.57
2020-09-10	140.62	142.34	395.78	538.11	749.96	158.83	152.69
2020-09-11	140.44	141.45	393.09	531.99	746.8	159.43	153.29
2020-09-14	141.31	141.11	402.35	537.91	746.84	160.55	154.41
2020-09-15	145.92	143.78	404.38	552.45	761.42	160.91	154.79
2020-09-16	143.18	140.73	413.3	542.11	750.75	160.88	154.76
2020-09-17	140.86	137.48	407.11	536.99	734.44	160.77	154.66
2020-09-18	139.36	135.14	401.98	542.09	725.5	160.07	153.93
2020-09-21	139.17	132.85	383.58	553.17	716.7	158.25	152.05
2020-09-22	141.46	136.18	385.19	562.31	732.72	158.25	152.05
2020-09-23	137.19	132.44	372.53	547.66	711.99	155.33	149.23
2020-09-24	139.14	133.1	376.18	547.81	714.41	156.16	150.05
2020-09-25	140.99	135.17	380.81	556.3	724.95	156.45	150.34
2020-09-28	143.79	136.67	390.53	562.15	734.35	157.26	151.12
2020-09-29	142.88	138.11	384.29	553.24	737.34	156.88	150.75
2020-09-30	143.94	138.12	379.96	554.84	737.5	157.77	151.54
2020-10-01	145.66	140.44	378.03	564.73	749.67	157.66	151.4
2020-10-02	142.74	137.24	379.83	540.8	731.84	157.83	151.58
2020-10-05	144.49	139.81	386.92	551.56	745.52	158.42	152.14
2020-10-06	141.54	136.68	381.7	536.2	728.3	158.23	151.91
2020-10-07	143.76	136.98	391.86	536.38	735.33	158.67	152.39
2020-10-08	145.36	139.54	401.1	535	744.61	157.59	151.38
2020-10-09	147.55	141.18	393.09	539.09	751.69	157.06	150.89
2020-10-12	151.13	146.68	389.35	556.89	773.28	156.91	150.71
2020-10-13	153.01	146.81	373.08	564.05	777.32	155.68	149.51
2020-10-14	146.85	145.61	368.28	563.39	768.89	153.68	147.6
2020-10-15	145.12	144.06	371.54	555.43	763.43	153.19	147.18
2020-10-16	144.69	144.57	371.95	557.29	764	152.73	146.73
2020-10-19	141.91	141.56	360.13	551.15	749.2	150.51	144.57
2020-10-20	142.32	144.06	362.15	547.41	756.66	150.14	144.22
2020-10-21	141.5	148.68	372.53	554.33	769.12	149.31	143.45
2020-10-22	140.52	149.69	381.34	548.47	773.04	154.06	147.92
2020-10-23	141.45	152.53	380.32	549.84	783.08	153.82	147.68
2020-10-26	140.69	148.12	371.51	548.08	763.21	152.5	146.32
2020-10-27	142	150.37	365.9	550.92	769.64	150.73	144.56
2020-10-28	138.2	142.11	355.63	540.94	735.42	148.12	142.03
2020-10-29	137.84	147.81	360.71	533.33	759.65	149.43	143.24
2020-10-30	137.91	146.22	369.68	516.33	749.84	150.41	144.15
2020-11-02	138.94	146.06	383.15	518.24	748.83	152.24	145.95
2020-11-03	139.86	148.28	384.76	521.57	761.09	152.62	146.38
2020-11-04	146.03	158.44	373.72	541.49	800.67	150.8	144.57
2020-11-05	147.59	160.91	390.12	550.97	814.98	153.32	147.1
2020-11-06	155.52	160.48	373.7	537.35	812.75	153.7	147.39
2020-11-09	154.54	157.4	379.75	514.03	806.95	157.76	151.25
2020-11-10	153.2	154.74	391.16	512.91	801.19	160.96	154.44
2020-11-11	157.52	156.28	392.62	522.76	806.46	160.52	153.99
2020-11-12	159.61	155.73	375.94	521.99	802.48	159.49	153

## Sheet: Commm  Serv Return
Date	Wireless Tele	Interactive Media	Broadcasting	Interactive Home	Media	Integrated	Diversified
2020-06-23
2020-06-24	1.17926	-2.71607	-1.89298	-0.881952	-2.57386	-2.30269	-2.33584
2020-06-25	1.60631	0.624496	-2.0362	0.452425	0.497491	0.825693	0.873011
2020-06-26	-4.63381	-6.89599	-3.83475	0.258698	-5.05749	-2.13048	-2.20393
2020-06-29	0.722405	2.33581	4.00482	-1.0254	1.89692	2.82635	2.82673
2020-06-30	-1.72431	1.96749	0.215781	0.806687	1.46368	0.928919	0.9671
2020-07-01	1.88164	2.823	0.535995	2.69543	2.853	-0.961329	-0.980598
2020-07-02	-0.112355	0.436131	-1.45992	-0.663812	-0.152507	0.401139	0.377257
2020-07-06	0.724343	2.42121	1.06752	1.00793	2.36437	1.07894	1.09671
2020-07-07	-0.919392	-0.276109	-3.45698	0.16977	-0.342707	-0.460978	-0.466636
2020-07-08	0.76302	1.04814	-0.84429	0.775055	1.00911	0.543984	0.506533
2020-07-09	-0.418192	0.75144	-4.0787	1.94765	0.495148	-2.84189	-2.81823
2020-07-10	0.827221	1.06586	4.01277	1.18611	2.04721	1.47958	1.51338
2020-07-13	-2.396	-2.15804	1.01118	-4.18576	-2.21714	-0.636077	-0.675815
2020-07-14	0.832707	0.495912	1.19186	2.39857	0.825873	1.25527	1.27347
2020-07-15	-0.445772	-0.0590842	4.02928	-0.405152	0.417334	-0.276875	-0.308456
2020-07-16	-0.409743	0.125512	1.23457	-0.0435066	0.126248	1.28133	1.3011
2020-07-17	0.817815	0.19902	-2.53021	-0.386953	-0.581227	0.254307	0.218521
2020-07-20	0.743833	2.48004	-2.68966	2.79995	1.68566	-1.03396	-1.05061
2020-07-21	-0.525369	-0.865744	1.31048	-0.935351	-0.603791	0.607632	0.619733
2020-07-22	-0.618963	0.0651914	1.38773	0.0607251	0.10479	-0.223435	-0.199495
2020-07-23	-0.40211	-3.05861	1.10947	-1.92714	-2.31985	-0.326473	-0.279963
2020-07-24	0.40211	-0.599073	-0.24863	0.656763	-0.156681	0.403136	0.413004
2020-07-27	0.656581	1.202	-1.47045	1.58947	1.02036	-0.428787	-0.506499
2020-07-28	-1.05109	-1.66876	-0.555597	-1.18883	-1.33446	1.19854	1.22188
2020-07-29	1.20142	1.37148	1.69452	0.721429	0.967431	-0.228398	-0.237891
2020-07-30	-0.285822	0.65287	0.842241	1.122	0.418753	-0.127113	-0.145657
2020-07-31	1.78423	1.0958	0.295081	1.71972	0.855842	0.184262	0.158888
2020-08-03	-0.467239	-0.542722	0.48429	1.84433	0.00277131	-0.158826	-0.119142
2020-08-04	1.40988	-0.70849	2.48499	2.7831	0.145386	1.2322	1.2178
2020-08-05	-0.455481	0.192379	-4.34815	-1.44582	0.423873	-0.59209	-0.58401
2020-08-06	0.183911	3.59372	2.46454	1.80362	2.85359	0.252382	0.400644
2020-08-07	6.26718	0.227937	-2.05285	-3.53069	-0.385036	0.92207	0.881005
2020-08-10	0.845511	-0.82158	0.725551	-0.913736	-0.72444	0.690666	0.763758
2020-08-11	-2.15881	-1.70017	1.62941	-3.89345	-1.4607	-0.428772	-0.387622
2020-08-12	1.45126	1.61405	-0.897914	2.74947	1.47017	0.049807	-0.00647312
2020-08-13	0.103352	0.644102	1.73845	0.471	0.541414	-0.492935	-0.467169
2020-08-14	0.103245	-0.436104	1.98085	-0.67579	-0.207578	0.399526	0.434797
2020-08-17	1.18992	0.407566	-1.14188	1.1671	0.144272	-0.262009	-0.304809
2020-08-18	-0.730055	1.69106	-0.294342	1.36057	1.28518	0.268239	0.278904
2020-08-19	-0.763021	-0.3303	0.896672	-1.27574	-0.505405	-0.205793	-0.123141
2020-08-20	0.227453	2.19315	-1.00591	1.78186	1.68624	-0.181199	-0.233736
2020-08-21	-0.33792	-0.324194	-0.377782	-1.12304	-0.458511	0.0625195	0.0649815
2020-08-24	0.213919	1.03101	3.81019	0.137424	1.0653	1.05071	1.11112
2020-08-25	0.130886	2.11773	-0.184985	0.335893	1.22717	-0.334531	-0.373303
2020-08-26	0.672387	4.73322	0.609155	1.067	4.33423	0.1736	0.173952
2020-08-27	-0.81706	-2.10357	1.17092	-1.02766	-1.51427	-0.167395	-0.13527
2020-08-28	0.878583	0.455433	0.00519669	-0.78118	0.364473	0.0682319	-0.0128924
2020-08-31	0.361541	-0.435872	-1.10778	-0.122451	-0.437276	-0.347848	-0.387547
2020-09-01	0.190476	1.23758	-1.47418	-0.271305	1.34331	-0.636706	-0.642755
2020-09-02	1.67811	3.27504	1.86749	0.40065	2.26978	1.59656	1.61523
2020-09-03	-3.46093	-4.63004	-0.972975	-4.17042	-3.96655	-0.0986558	-0.128263
2020-09-04	-0.47852	-3.03515	2.31168	-1.97803	-2.25697	-0.377021	-0.372895
2020-09-08	-2.40619	-3.92476	-0.162805	-3.91723	-2.82084	-0.328733	-0.341969
2020-09-09	1.44925	1.34156	1.26699	3.64194	1.08651	-0.149217	-0.0969964
2020-09-10	-1.31404	-1.73421	1.06687	-1.11068	-1.66089	-1.18293	-1.22373
2020-09-11	-0.128087	-0.627226	-0.681991	-1.14383	-0.422246	0.377051	0.392183
2020-09-14	0.617571	-0.240657	2.32838	1.10666	0.00535604	0.700047	0.727985
2020-09-15	3.21025	1.87446	0.503267	2.66717	1.93341	0.223978	0.245796
2020-09-16	-1.89559	-2.14412	2.18187	-1.8894	-1.41124	-0.0186457	-0.019383
2020-09-17	-1.63361	-2.33647	-1.50903	-0.948946	-2.19644	-0.0683973	-0.0646371
2020-09-18	-1.0706	-1.71672	-1.26811	0.945257	-1.22472	-0.436355	-0.473121
2020-09-21	-0.136431	-1.70906	-4.68541	2.02333	-1.22037	-1.14352	-1.22885
2020-09-22	1.63208	2.47569	0.418852	1.63879	2.21063	0	0
2020-09-23	-3.06502	-2.78478	-3.34191	-2.63986	-2.86998	-1.86242	-1.87207
2020-09-24	1.41138	0.497101	0.975018	0.0273855	0.339316	0.532924	0.547983
2020-09-25	1.32083	1.54325	1.22328	1.53792	1.46457	0.185535	0.193082
2020-09-28	1.96649	1.1036	2.52042	1.0461	1.28831	0.516402	0.517483
2020-09-29	-0.634878	1.04812	-1.61073	-1.59768	0.406336	-0.24193	-0.245139
2020-09-30	0.739143	0.00724034	-1.13315	0.288788	0.0216973	0.565709	0.522678
2020-10-01	1.18786	1.66575	-0.509243	1.7668	1.6367	-0.0697461	-0.0924275
2020-10-02	-2.02503	-2.30491	0.475023	-4.32982	-2.40712	0.107769	0.11882
2020-10-05	1.21855	1.85531	1.84942	1.97011	1.85201	0.373123	0.368761
2020-10-06	-2.06279	-2.26419	-1.3583	-2.82434	-2.33689	-0.120006	-0.151291
2020-10-07	1.55629	0.21925	2.62697	0.0335639	0.960633	0.27769	0.315478
2020-10-08	1.10682	1.85164	2.33061	-0.257612	1.25412	-0.682985	-0.664979
2020-10-09	1.49537	1.16844	-2.01722	0.761579	0.946341	-0.336883	-0.324214
2020-10-12	2.39733	3.82177	-0.955991	3.24852	2.83172	-0.0955505	-0.119363
2020-10-13	1.23629	0.0885891	-4.26858	1.27752	0.52109	-0.786977	-0.799418
2020-10-14	-4.10916	-0.820742	-1.29494	-0.117079	-1.09042	-1.29301	-1.28574
2020-10-15	-1.18507	-1.07019	0.881301	-1.42295	-0.712648	-0.319354	-0.284958
2020-10-16	-0.296746	0.353394	0.110291	0.334316	0.0746352	-0.300732	-0.306216
2020-10-19	-1.94005	-2.10402	-3.22944	-1.10787	-1.95618	-1.46421	-1.48303
2020-10-20	0.288499	1.75062	0.559341	-0.680894	0.990804	-0.246134	-0.242391
2020-10-21	-0.577833	3.15665	2.82591	1.25621	1.6333	-0.554351	-0.535337
2020-10-22	-0.694989	0.677014	2.33738	-1.06276	0.508379	3.13175	3.0685
2020-10-23	0.659647	1.87948	-0.267836	0.249474	1.29041	-0.155905	-0.162382
2020-10-26	-0.538741	-2.93385	-2.34372	-0.320607	-2.57016	-0.861849	-0.925177
2020-10-27	0.926817	1.50762	-1.52157	0.516835	0.838965	-1.16744	-1.21014
2020-10-28	-2.71251	-5.64975	-2.84692	-1.82812	-4.54811	-1.74674	-1.76563
2020-10-29	-0.260832	3.93263	1.41834	-1.4168	3.2416	0.88053	0.848324
2020-10-30	0.0507706	-1.08153	2.45635	-3.23943	-1.2998	0.653684	0.633288
2020-11-02	0.744089	-0.109484	3.57888	0.369236	-0.134786	1.20933	1.24097
2020-11-03	0.659974	1.50849	0.419321	0.640504	1.62396	0.249295	0.294188
2020-11-04	4.31702	6.62736	-2.91129	3.74811	5.06973	-1.19967	-1.24422
2020-11-05	1.06261	1.54692	4.29475	1.73558	1.77147	1.65728	1.73488
2020-11-06	5.23362	-0.267588	-4.3001	-2.50307	-0.274001	0.247541	0.196951
2020-11-09	-0.632138	-1.9379	1.60598	-4.4368	-0.716185	2.60722	2.5852
2020-11-10	-0.870871	-1.7044	2.96035	-0.218124	-0.716359	2.0081	2.08716
2020-11-11	2.78082	0.990298	0.372554	1.90221	0.655618	-0.273734	-0.291801
2020-11-12	1.31809	-0.352553	-4.34127	-0.147404	-0.494737	-0.643732	-0.644974

[truncated: 14 more sheets: Health Care, Health Care Return, Consumer Discretionary, COnsumer Discretuonary Return, Materials, Materials Return, Utilities, Utilities Return, Information Tech, Inf Tech Ret, Indusatrials, Industrials Return, Consumer Staples, Consumer Staples Return]
